# Supplementary material for: Integrative analysis of the common genetic characteristics in ovarian cancer stem cells sorted by multiple approaches
Source: J Ovarian Res. 2020 Sep 25;13:116. doi: 10.1186/s13048-020-00715-7 (PMC7519480; doi:10.1186/s13048-020-00715-7)
Supplement: Supplementary file 5 — Additional file 5 Table S1. [file 13048_2020_715_MOESM5_ESM.xls]

## Sheet: Sheet1
The top GO term and KEGG pathway in the top 3 subnets in the blue module
	Category	ID	Description	GeneRatio	pvalue	qvalue	geneID	Count
subNet3	ONTOLOGY:BP	GO:0009612	response to mechanical stimulus	11/48	4.40174e-12	5.87516e-09	NFKB1/NFKBIA/TNFRSF10B/P2RY1/FOSB/BTG2/JUN/CD40/IRF1/JUNB/FOSL1	11
	ONTOLOGY:CC	GO:0030665	clathrin-coated vesicle membrane	6/48	3.46925e-07	4.1631e-05	ADRB2/WNT5A/VAMP2/LRP2/NECAP2/TFRC	6
	ONTOLOGY:MF	GO:0001228	DNA-binding transcription activator activity, RNA polymerase II-specific	10/46	1.46038e-07	1.70634e-05	NR4A1/ATF3/NFKB1/FOSB/REL/JUN/NR4A2/IRF1/JUNB/FOSL1	10
	KEGG	hsa04668	TNF signaling pathway	13/42	6.72683e-15	4.60257e-13	TRAF1/NFKB1/TNFAIP3/NFKBIA/IKBKB/IL6/RIPK1/JUN/PIK3R3/IRF1/PIK3R1/JUNB/SELE	13
subNet2	ONTOLOGY:BP	GO:0032496	response to lipopolysaccharide	9/24	1.56e-10	3.89e-08	IL18/CSF2/ICAM1/CSF3/CXCL3/TLR2/CXCL1/BDKRB1/VCAM1	9
	ONTOLOGY:CC	GO:0009897	external side of plasma membrane	7/24	3.06e-07	1.35e-05	ICAM1/ITGAM/ACKR3/CCR1/IL6R/IL1R1/VCAM1	7
	ONTOLOGY:MF	GO:0005126	cytokine receptor binding	7/24	7.32e-08	1.85e-06	IL18/CSF2/CSF3/IL6R/CXCL3/CXCL1/IL15	7
	KEGG	hsa04060	Cytokine-cytokine receptor interaction	10/23	2.78e-09	1.01e-07	IL18/CSF2/CSF3/ACKR3/CCR1/IL6R/CXCL3/IL1R1/CXCL1/IL15	10
subNet1	ONTOLOGY:BP	GO:0000209	protein polyubiquitination	15/21	7.10965e-23	2.29005e-20	WSB1/SPSB1/RNF14/MYLIP/RNF114/RNF19B/UBE2D1/FBXL7/SMURF2/NEDD4L/ANAPC4/RNF19A/WWP1/TRIM32/RNF144B	15
	ONTOLOGY:CC	GO:0000151	ubiquitin ligase complex	13/21	1.45985e-19	3.07336e-18	SPSB1/RNF14/RNF19B/UBE2D1/KLHL21/FBXL7/SMURF2/GLMN/UBE2L6/ANAPC4/RNF19A/WWP1/RNF144B	13
	ONTOLOGY:MF	GO:0019787	ubiquitin-like protein transferase activity	16/21	8.37972e-23	1.85236e-21	RNF14/MYLIP/RNF19B/UBE2D1/KLHL21/FBXL7/SMURF2/NEDD4L/UBE2L6/ANAPC4/RNF19A/HERC2/WWP1/UBE2F/TRIM32/RNF144B	16
	KEGG	hsa04120	Ubiquitin mediated proteolysis	9/11	6.11925e-15	6.44132e-14	UBE2D1/SMURF2/NEDD4L/UBE2L6/ANAPC4/HERC2/WWP1/UBE2F/TRIM32	9
