# Supplementary material for: Integrative analysis of the common genetic characteristics in ovarian cancer stem cells sorted by multiple approaches
Source: J Ovarian Res. 2020 Sep 25;13:116. doi: 10.1186/s13048-020-00715-7 (PMC7519480; doi:10.1186/s13048-020-00715-7)
Supplement: Supplementary file 6 — Additional file 6 Table S2. [file 13048_2020_715_MOESM6_ESM.xls]

## Sheet: Table S1
The list of DEGs
GENE	logFC
BMP4	3.37037
ALDH1A1	2.97277
PIK3R1	1.37692
NR2F1	1.23414
SPRY1	1.25953
ZFP36L2	1.00317
SLC9A2	1.31215
SCN2A	1.33195
LGR5	1.56001
DACH1	1.51263
SCNN1A	1.48262
SLC16A10	1.01387
LPCAT3	1.07986
CXCR4	1.00434
RBM47	1.31764
IL10	1.43566
NLGN1	1.1845
HLA-DMB	1.32988
PPARG	1.89455
HSPA2	1.28969
FREM2	1.13777
ZBED6CL	1.23674
AKR1C3	1.27952
NELL2	1.44146
PDK4	1.82294
NOV	1.00184
CPT1A	1.04655
TSPAN8	1.60536
BCHE	1.60101
KCNK5	1.28062
IFI27	1.59627
DUSP4	1.15169
CFH	1.72832
DPP4	1.15384
SCN3A	1.90425
ANGPTL2	1.43417
RARRES2	1.33459
IDO1	1.52359
RBP4	2.51276
HYAL1	5.96426
KRT5	1.91202
FOXQ1	1.29863
PITX1	1.46734
IFIT1	1.4018
TMTC1	1.40134
SPP1	1.56747
AADAC	1.43913
NUPR1	1.24103
WFDC21P	2.24004
LOC643313	5.1202
LUM	1.04046
EPHA3	1.42737
CHSY3	1.71886
SEMA3B	1.75976
SLITRK6	1.01605
EPHX1	1.16331
SFRP2	1.85255
TNNC1	1.19008
CXCL6	1.09909
NR3C2	1.0913
KRT6A	1.08003
MLLT3	1.04869
MMP7	1.16448
NPW	1.71341
TM7SF2	1.12181
SUSD2	1.00585
C4BPB	1.42428
PTPRZ1	1.38803
RP3-525N10.2	1.44375
PKP2	1.29999
CAMP	1.49798
GPD2	1.66073
LOC613266	1.41492
CDH19	1.37692
IFIT2	1.40989
ANGPTL4	1.7055
APELA	1.44717
SYNGR1	1.49634
NRG4	1.04593
SFTA1P	1.31451
KRT6B	1.41663
SNCA	1.30676
COL11A1	1.40911
SPZ1	1.26125
TMEM195	1.31539
CD38	1.18133
ANPEP	1.23214
ARHGAP31	1.14141
PDE9A	1.58231
CYB5A	1.08696
PPARGC1A	1.17864
CYBRD1	1.20125
NDP	1.14754
BAIAP2L2	1.19571
KRT16	1.1688
TMEM170B	1.49838
ABCA13	1.10268
GYG2	1.10128
PLEKHS1	1.17247
SORL1	1.32611
AQP5	1.21557
ETV4	1.34452
S100A9	1.09277
RARRES3	1.03436
SCUBE2	1.07233
P8	1.00043
SP8	1.05713
PCDH17	1.08147
FFAR4	1.10386
LOC101928559	1.06566
KIF25	1.27788
LOC102723918	1.05799
SNCB	1.09883
C10orf40	1.12768
AADACP1	1.0881
EML6	1.02017
CHST1	1.09804
S100A5	1.04559
ZBTB7C	1.02338
PLAT	-2.14505
VCAN	-1.9524
ZNF185	-1.72366
FHL2	-1.44671
CAV1	-1.47384
CPM	-1.54987
TUBB2B	-1.74267
CAMK2N1	-1.21659
MMP1	-1.16583
ADCY7	-1.24119
FXYD5	-1.57822
NUDT11	-2.28346
HS3ST3A1	-2.47982
GSPT2	-2.69506
PLAUR	-1.8265
SLC7A5	-1.33512
CYR61	-1.91258
SHISA2	-1.48243
TGM2	-1.36578
DUSP1	-1.02501
SEC14L2	-1.39122
SRPX	-2.12545
PHLDB2	-1.16646
RGS10	-1.07482
IL6	-1.38861
SERPINE1	-1.58472
PMAIP1	-1.07756
ANO5	-1.62422
ETS1	-1.24438
SLC7A7	-1.15322
ARMCX2	-1.69878
TBC1D2	-1.2907
SIPA1L2	-2.07685
GAS1	-1.3671
ID3	-1.44024
CD40	-1.20271
CARD10	-1.07553
RTN1	-1.52402
FAM84B	-1.19207
FAM171A1	-1.50512
CRISPLD2	-1.47244
TNF	-1.22608
GPX8	-1.13257
PROCR	-1.20919
SPARC	-2.1201
PCDHB5	-1.4311
FERMT1	-1.32979
GPX1	-1.81346
SPANXD	-2.03059
PDZK1	-1.59377
TPM1	-1.03457
SIRPA	-1.81239
LXN	-1.12416
MGMT	-1.29402
CHAC1	-1.19926
DCAF12L2	-1.21714
KBTBD11	-1.21472
ZBED2	-1.52871
COL5A1	-2.04808
NOTCH2	-1.17781
PLAU	-1.45972
LIF	-1.04859
COL4A1	-1.47123
IDH2	-1.05708
EMB	-1.09632
C15orf52	-1.15369
DDIT4	-1.11543
ZFP82	-1.0432
SOX11	-1.75628
CALCB	-1.07477
CHRDL1	-1.48763
FAM129A	-1.29907
SOCS2	-1.26707
EML1	-1.10415
LIN28B	-1.64258
TGFBI	-1.62314
UCA1	-1.26743
ITGA5	-1.43753
TAGLN	-1.15033
INHBE	-1.6934
DOCK10	-1.17484
RP11-320H14.1	-1.42767
CGB1	-1.59608
DCAF12L1	-1.31021
ANG	-1.00387
WNT11	-1.17014
LOC652846	-1.59326
TRIP6	-1.30784
FRMD6	-1.42995
SST	-1.31558
C17orf67	-1.15339
AFAP1	-1.03616
IGDCC4	-1.10221
PDZK1IP1	-1.10089
SPANXA1	-1.58369
SYNGR3	-1.02601
SLFN11	-1.28553
LINC00052	-1.33876
NID2	-1.14223
ANKRD33B	-1.23303
PAX6	-1.0412
KCNS3	-1.57341
LOC101929759	-1.37816
EVA1A	-1.09226
COL1A2	-1.33099
FAM101B	-1.09658
PLCB4	-1.04273
DPYSL3	-1.1109
ADRA2A	-1.33238
LAMP3	-1.05885
ECHDC3	-1.13465
PCK1	-1.10554
ZFPM2	-1.59481
BEND6	-1.50961
LFNG	-1.69531
LPL	-1.12545
IGSF11	-1.31244
SPANXE	-1.4647
HS6ST2	-1.37848
SEMA3C	-1.20461
DOK5	-1.51806
ANXA6	-1.00875
CCL2	-1.28493
CDH6	-1.02494
TRIM6	-1.27986
RP11-38P22.2	-1.32793
ACOT2	-1.31644
ZMAT1	-1.33804
OLR1	-1.0698
BEX1	-1.02214
CRIM1	-1.10406
TSPAN2	-1.24081
AMOTL2	-1.11873
GABRA2	-1.04217
KHDRBS3	-1.1668
LOC151657	-1.15059
GNAS-AS1	-1.30792
GPR37	-1.23481
RNF135	-1.05829
CTNNA2	-1.18122
TMEM98	-1.2046
LHB	-1.32067
CTHRC1	-1.24102
CXorf57	-1.07049
RAGE	-1.24216
TMEM53	-1.16353
PLEKHO1	-1.17406
SGK	-1.21261
C20orf75	-1.17406
SGK1	-1.15209
SLCO5A1	-1.2633
SPANXA2	-1.16772
DPP10	-1.09088
CGB8	-1.15353
GPR17	-1.08822
ULK4	-1.19387
BCL11A	-1.25645
TMPRSS15	-1.11328
SPANXC	-1.13555
LOC650428	-1.13358
RBM20	-1.01168
LOC100133171	-1.13163
WNT10A	-1.11236
LOC100288911	-1.06806
TMEM255A	-1.12773
ZNF711	-1.09335
SGIP1	-1.07596
FST	-1.06771
LOC653110	-1.10345
VGLL1	-1.16523
TCHH	-1.23059
GREM1	-1.05035
LOC400043	-1.21573
HCG3	-1.08927
TMEM155	-1.20965
LOC442597	-1.08865
AR	-1.05721
DIO2	-1.07433
ZNF492	-1.07986
LOC652683	-1.05119
GFRA1	-1.08122
MAGEE1	-1.03851
NRXN3	-1.08728
ZNF781	-1.05513
RNF157-AS1	-1.01522
LOC729645	-1.00206
SSX1	-1.02953
HORMAD1	-1.08127
GLIPR2	-1.01283
SLC35F3	-1.07339
